# Supplementary material for: Periosteal mitochondria DNA structures drive aging-associated poor skeletal repair
Source: Bone Res. 2026 Apr 7;14:40. doi: 10.1038/s41413-026-00524-6 (PMC13056912; doi:10.1038/s41413-026-00524-6)
Supplement: Supplementary file 1 — Table S1 [file 41413_2026_524_MOESM1_ESM.xlsx]

## Sheet: Sheet1
Table S1 RT-qPCR primers
Gene	Sequence (5’~3’)
Gapdh	Forward	TGCACCACCAACTGCTTAGC
	Reverse	GGCATGGACTGTGGTCATGAG
Runx2	Forward	TCTGGCCTTCCTCTCTCAG
	Reverse	GGATGAAATGCTTGGGAAC
Sp7	Forward	ATGGCGTCCTCTCTGCTTG
	Reverse	TGAAAGGTCAGCTGATGGCTT
Bsp	Forward	CAGGGAGGCAGTGACTCTTC
	Reverse	AGTGTGGAAAGTGTGGCGTT
Col1a1	Forward	CTGGCGGTTCAGGTCCAAT
	Reverse	TTCCAGGCAATCCACGAGC
Sox9	Forward	AGTACCCGCATCTGCACAAC
	Reverse	ACGAAGGGTCTCTTCTCGCT
Col2a1	Forward	GGGAATGTCCTCTGCGATGAC
	Reverse	GAAGGGGATCTCGGGGTTG
mt-Co3	Forward	ATCCACACACCAAAAGGACGA
	Reverse	GGAAGTGGGCAAGTGAGCTT
mt-Nd6	Forward	CCCAATCCCTCCTTCCAACATA
	Reverse	TGGTTGGTTGTCTTGGGTTAG
Il1a	Forward	CGAAGACTACAGTTCTGCCATT
	Reverse	GACGTTTCAGAGGTTCTCAGAG
Il1b	Forward	GCAACTGTTCCTGAACTCAACT
	Reverse	ATCTTTTGGGGTCCGTCAACT
Tnf	Forward	CCCTCACACTCAGATCATCTTCT
	Reverse	GCTACGACGTGGGCTACAG
Tgfb1	Forward	CTCCCGTGGCTTCTAGTGC
	Reverse	GCCTTAGTTTGGACAGGATCTG
Serpine1	Forward	TTCAGCCCTTGCTTGCCTC
	Reverse	ACACTTTTACTCCGAAGTCGGT
Genotyping primers for Polg mutation mice
Gene		Sequence (5'~3')
Polg Common	Primer1	AGTCCTGCGCCAACACAG
Polg Wt	Primer2	GCTTTGCTTGATCTCTGCTC
Polg Mut	Primer3	ACGAAGTTATTAGGTCCCTCGAC
